# Supplementary material for: High-Throughput Sequencing Enables Rapid Analyses of Nematode Mitochondrial Genomes from an Environmental Sample
Source: Pathogens. 2025 Feb 27;14(3):234. doi: 10.3390/pathogens14030234 (PMC11944570; doi:10.3390/pathogens14030234)
Supplement: Supplementary file 1 [file pathogens-14-00234-s001.zip]

Archive with 1 entries (1 files):
- pathogens-3480460-supplementary.pdf
